# Supplementary material for: A Community-Based Intervention in Middle Schools in Spain to Improve HPV Vaccination Acceptance: A “Pill of Knowledge” Approach
Source: Vaccines (Basel). 2025 Dec 24;14(1):22. doi: 10.3390/vaccines14010022 (PMC12846381; doi:10.3390/vaccines14010022)
Supplement: Supplementary file 1 [file vaccines-14-00022-s001.zip]

Archive with 1 entries (1 files):
- vaccines-4002438-supplementary.pdf
